# Supplementary material for: Compact Quantum Cascade Laser-Based Noninvasive Glucose Sensor Upgraded with Direct Comb Data-Mining
Source: Sensors (Basel). 2025 Jan 20;25(2):587. doi: 10.3390/s25020587 (PMC11768889; doi:10.3390/s25020587)
Supplement: Supplementary file 1 [file sensors-25-00587-s001.zip]

Archive with 1 entries (1 files):
- sensors-3346167-supplementary.pdf
